# Supplementary material for: Multi-level validation of the German physical activity self-efficacy scale in a sample of female sixth-graders
Source: BMC Public Health. 2020 Jun 22;20:979. doi: 10.1186/s12889-020-09096-4 (PMC7310132; doi:10.1186/s12889-020-09096-4)
Supplement: Supplementary file 1 — Additional file 1. validation data; description: minimal dataset necessary to replicate the analysis. [file 12889_2020_9096_MOESM1_ESM.xlsx]

## Sheet: Data set - Excel
Class_number	Code_subject_pre	Date_of_birth	Weight	Height	SES	SE_1	SE_2	SE_3	SE_4	SE_5	SE_6	SE_7	SE_8	MVPA_day
1	A1	2005-12-10	33.2	1.52	89	4	3	3	3	3	4	3	3	89.89
1	A11	2006-05-07	42.3	1.6	63	3	5	3	3	3	3	3	3	76.988
1	A12	2006-01-08	36.2	1.53	56	3	4	3	4	3	4	3	3	109.51
1	A13	2006-02-06	39.1	1.53	73	3	5	5	5	1	4	5	4	108.558
1	A15	2006-07-16	999	999	47	5	5	5	5	5	5	5	4	67.145
1	A16	2006-01-25	34.2	1.55	999	4	4	4	3	2	4	4	2	94.683
1	A18	2005-07-30	999	999	53	2	4	2	3	2	1	3	2	71.477
1	A19	2006-05-31	48.8	1.54	68	3	1	4	3	2	3	4	3	72.881
1	A2	2006-05-25	41.9	1.58	999	3	3	4	2	2	4	2	3	98.2
1	A20	2006-06-10	999	999	46	5	3	5	5	3	3	4	2	9999
1	A21	2005-08-03	999	999	47	4	4	5	5	5	4	5	5	9999
1	A22	2005-12-06	33.6	1.5	999	4	3	5	4	4	3	4	5	108.74
1	A23	2005-11-03	39.7	1.6	999	5	4	5	5	4	5	4	3	67.262
1	A24	2006-04-28	39.3	1.56	29	3	3	5	5	5	3	3	4	82.598
1	A25	2006-05-05	37.9	1.45	47	5	4	4	5	2	5	4	3	92.419
1	A26	2005-12-21	999	999	72	5	3	5	5	5	5	3	3	80.657
1	A28	2006-01-02	51.6	1.66	66	3	2	2	4	4	2	4	2	65.392
1	A3	2005-12-21	43.2	1.56	70	3	5	2	4	4	4	3	3	78.138
1	A30	2006-06-22	999	999	999	999	999	999	999	999	999	999	999	9999
1	A5	2006-05-26	999	999	49	5	3	5	5	3	3	5	5	91.39
1	A6	2006-06-20	48.1	1.5	48	1	3	3	2	2	2	2	2	9999
1	A8	2005-10-18	33.3	1.43	55	4	3	5	4	4	2	5	5	69.933
1	A9	2005-10-18	36.8	1.44	46	4	3	3	2	3	2	3	1	68.425
2	B11	2006-01-17	999	999	68	5	5	1	5	5	5	5	5	9999
2	B13	2005-11-24	42.6	1.54	999	5	2	5	5	5	2	5	5	92.764
2	B15	2006-01-11	45.1	1.59	72	4	4	4	5	5	3	5	2	95.055
2	B16	2005-11-14	999	999	999	3	3	3	3	4	3	2	2	52.257
2	B19	2006-02-24	53	1.55	64	3	2	1	4	3	1	2	1	70.35
2	B2	2006-03-24	34.2	1.53	68	5	3	5	5	4	5	5	5	129.564
2	B20	2006-06-25	999	999	81	3	1	3	3	2	5	4	4	111.708
2	B21	2006-09-27	999	999	41	3	3	3	3	3	3	5	3	9999
2	B22	2006-07-06	49.7	1.58	49	4	5	2	3	5	4	5	5	108.073
2	B23	2006-01-19	999	999	67	999	999	999	999	999	999	999	999	9999
2	B24	1900-01-01	999	999	999	999	999	999	999	999	999	999	999	9999
2	B4	2006-06-11	999	999	47	4	4	4	4	3	4	4	3	82.621
2	B6	2005-11-07	61.4	1.74	45	3	4	4	4	4	3	3	2	66.286
2	B7	2006-08-01	28.2	1.38	51	5	5	5	5	5	3	5	5	120.743
3	C10	2005-11-02	999	999	47	5	4	5	5	3	3	4	4	57.381
3	C11	2006-04-24	999	999	70	5	3	5	5	5	5	5	3	66.024
3	C12	2006-09-22	999	999	43	3	2	4	4	4	3	3	2	9999
3	C13	2005-06-12	999	999	68	1	1	1	1	1	2	1	1	9999
3	C14	2005-09-09	51	1.53	53	4	3	5	4	5	3	5	3	52.5
3	C15	2006-08-28	999	999	70	3	4	4	4	4	5	4	4	71.238
3	C16	2006-06-25	999	999	70	5	4	5	5	5	5	5	4	61.167
3	C17	2006-06-20	999	999	43	3	1	2	3	1	1	1	1	34.238
3	C18	2005-01-04	999	999	72	4	5	5	4	2	4	3	4	59.111
3	C19	2006-09-07	58.9	1.55	59	4	2	4	3	3	4	3	2	76.643
3	C2	2005-08-12	48.1	1.6	33	3	4	4	2	3	4	3	3	51.083
3	C20	2004-10-28	44.9	1.47	66	5	3	5	5	5	1	5	3	54.722
3	C21	2005-05-16	40.2	1.55	65	4	999	999	3	999	999	4	2	58.722
3	C22	2006-08-06	999	999	33	5	1	5	1	3	5	5	3	9999
3	C23	2006-05-06	999	999	45	1	1	2	1	2	1	2	1	9999
3	C24	2005-03-04	999	999	55	2	2	3	4	2	3	4	4	70.81
3	C4	2006-10-27	999	999	999	2	4	5	5	5	5	5	5	9999
3	C5	2004-12-28	999	999	36	3	2	3	3	1	3	3	3	45.567
3	C6	2005-07-27	999	999	89	3	1	5	5	5	4	1	1	76.875
3	C7	2006-05-19	999	999	41	2	4	4	4	3	2	2	2	59.2
3	C8	2006-03-16	39.1	1.46	27	3	1	5	3	1	1	1	1	9999
3	C9	2005-12-28	999	999	60	3	4	5	2	1	2	2	1	59.095
4	999	2006-04-10	999	999	64	999	999	999	999	999	999	999	999	86.978
4	D1	2005-11-25	39.6	1.48	999	3	5	3	3	2	5	3	2	78.023
4	D10	2005-01-09	999	999	66	4	3	4	4	3	3	4	4	64.628
4	D11	2005-10-22	38.3	1.63	71	5	3	5	5	5	5	5	3	124.347
4	D12	2006-03-18	27.3	1.43	72	4	5	5	5	3	3	3	4	117.14
4	D13	2006-08-30	36.2	1.43	72	3	3	3	4	5	3	3	2	111.077
4	D14	2006-09-24	999	999	72	5	5	5	4	4	5	5	3	75.381
4	D16	2006-06-26	999	999	56	4	5	4	4	5	4	4	5	9999
4	D17	2006-01-14	37.5	1.54	59	5	5	4	4	5	5	3	4	99.517
4	D18	2006-09-15	999	999	41	4	4	3	4	3	3	4	2	96.957
4	D19	2006-08-05	34.4	1.43	68	4	2	3	4	2	1	3	3	9999
4	D2	2005-10-12	999	999	31	4	2	4	4	5	2	3	3	82.973
4	D21	2004-11-03	65.6	1.53	72	3	5	5	5	3	5	3	1	93.392
4	D22	2005-04-27	43.7	1.51	42	4	4	4	4	5	5	4	4	75.633
4	D23	2005-11-19	62.3	1.58	34	4	2	4	4	3	2	3	2	57.756
4	D24	2006-07-13	35.8	1.5	66	4	5	4	5	5	4	3	4	87.175
4	D25	2006-02-11	999	999	56	4	4	4	5	5	4	4	5	132.433
4	D26	2006-06-11	999	999	33	3	3	4	4	4	1	4	2	105.393
4	D3	2005-08-14	999	999	72	5	3	3	2	2	3	3	1	65.817
4	D4	2005-01-21	52.1	1.6	57	999	999	999	999	999	999	999	999	68.7
4	D5	2006-01-28	48.3	1.62	59	2	1	1	3	3	4	2	1	81.869
4	D6	2005-12-14	999	999	42	4	3	5	3	5	5	3	3	54.914
4	D7	2006-10-17	36.6	1.52	72	5	5	1	5	3	3	3	5	68.603
4	D8	2006-07-17	67.9	1.53	51	5	3	5	3	2	2	4	3	52.396
4	D9	2006-07-05	31.4	1.48	69	4	5	5	3	4	4	4	4	9999
5	E1	2006-04-06	45.2	1.5	27	4	4	5	5	5	3	4	3	104.539
5	E10	2006-04-06	46.4	1.52	47	5	5	3	3	1	1	3	1	54.657
5	E11	2006-04-06	999	999	47	5	5	1	4	2	5	4	5	112.907
5	E12	2006-04-06	44.5	1.59	49	3	3	5	5	2	3	3	2	78.59
5	E15	2006-04-06	36.1	1.38	25	4	3	4	4	5	4	3	2	81.283
5	E16	2006-04-06	999	999	20	5	5	1	1	1	5	3	1	110.36
5	E17	2006-04-06	54.5	1.51	41	4	4	5	3	5	4	2	5	84.933
5	E18	2006-04-06	999	999	41	5	5	5	5	5	5	5	5	9999
5	E2	2006-04-06	999	999	47	3	5	4	3	2	4	3	3	64.333
5	E3	2006-04-06	42.9	1.48	26	2	1	2	3	1	2	2	2	9999
5	E4	2006-04-06	47.9	1.47	45	3	4	4	3	2	1	2	1	88.689
5	E5	2006-04-06	999	999	49	5	1	5	5	5	4	5	3	123.906
5	E8	2006-04-06	34.9	1.45	27	5	5	5	5	3	5	5	5	138.369
5	E9	2006-04-06	44.6	1.58	33	4	3	4	5	4	4	5	5	104.867
6	F10	2006-03-11	50.2	1.61	33	4	3	4	5	5	4	4	3	111.157
6	F12	2006-03-11	59.4	1.61	29	3	1	3	3	3	1	3	3	79.103
6	F3	2006-03-11	75.2	1.72	27	3	2	4	1	1	5	3	2	9999
6	F4	2006-03-11	999	999	27	4	1	5	5	1	5	5	5	71.976
7	G13	2006-03-11	66	1.64	999	5	2	5	5	4	4	3	2	9999
7	G14	2006-03-11	51	1.54	46	4	2	4	4	5	4	4	3	85.219
7	G4	2006-03-11	52.8	1.5	41	3	4	5	4	5	1	5	4	112.333
7	G8	2006-03-11	37.8	1.46	60	5	5	5	5	4	5	5	5	107.329
8	H1	2006-04-06	999	999	46	3	5	4	4	5	3	3	2	116.15
8	H10	2006-04-06	999	999	26	2	3	4	4	5	4	3	3	72.807
8	H11	2006-04-06	999	999	999	5	5	5	5	5	5	5	3	92.417
8	H12	2006-04-06	999	999	17	3	5	3	4	3	3	1	2	71.521
8	H13	2006-04-06	999	999	44	3	2	3	4	2	4	3	2	90.624
8	H14	2006-04-06	999	999	999	5	3	5	5	4	5	5	5	137.497
8	H15	2006-04-06	999	999	26	4	4	3	3	3	3	3	4	61.879
8	H16	2006-04-06	999	999	69	5	1	3	4	2	4	5	3	84.493
8	H17	2006-04-06	999	999	43	4	5	5	3	5	5	5	4	98.622
8	H18	2006-04-06	999	999	17	5	5	5	5	1	5	5	5	64.755
8	H2	2006-04-06	999	999	47	3	3	5	4	4	3	4	2	78.431
8	H3	2006-04-06	999	999	27	5	2	4	2	5	2	3	3	74.124
8	H4	2006-04-06	999	999	33	3	4	4	3	5	3	2	2	98.08
8	H5	2006-04-06	999	999	36	4	5	5	4	3	3	4	3	79.348
8	H6	2006-04-06	999	999	41	3	4	4	4	3	5	4	4	112.05
8	H7	2006-04-06	999	999	26	3	4	3	3	3	4	3	2	69.595
8	H8	2006-04-06	999	999	89	3	5	4	5	3	5	4	4	68.545
8	H9	2006-04-06	999	999	999	999	1	2	4	2	4	4	2	94.593
9	I1	999	30.8	1.39	89	5	1	5	5	3	5	5	5	105.333
9	I10	999	45.1	1.54	69	3	2	4	3	3	2	3	3	78.789
9	I12	999	40.3	1.55	27	5	1	5	5	1	3	5	5	9999
9	I2	999	64.5	1.6	33	3	4	4	4	4	4	4	3	81.242
9	I4	999	47.7	1.59	27	3	2	3	3	2	3	2	1	9999
9	I5	999	52.6	1.62	47	2	3	3	5	2	2	3	2	9999
9	I7	999	52.4	1.6	51	5	5	5	5	5	5	5	5	9999
9	I9	999	47.9	1.67	999	3	3	2	3	3	1	3	2	74.986
10	J11	2006-08-13	40.1	1.55	999	3	1	5	3	2	5	5	5	108.111
10	J14	2006-05-03	39.3	1.58	43	4	5	5	2	3	4	2	2	54.806
10	J15	2006-04-25	43.5	1.5	999	4	2	2	3	3	2	4	3	71.944
10	J17	2005-05-21	43.4	1.59	67	4	4	5	3	2	2	5	5	56.611
10	J18	2006-03-14	33.7	1.51	48	5	2	3	5	1	3	4	1	70.167
11	K1	2005-10-18	50.3	1.54	33	5	5	5	5	5	5	5	5	50.278
11	K10	2005-12-11	41.5	1.53	46	3	3	5	3	5	5	3	5	9999
11	K11	2005-05-26	45.1	1.56	999	5	4	1	3	5	2	4	4	9999
11	K12	2005-02-21	53.4	1.66	999	3	2	5	3	1	4	4	3	9999
11	K13	2006-01-14	43.3	1.52	49	2	3	2	3	1	4	2	3	51.31
11	K15	2006-06-30	999	999	56	3	2	4	3	2	1	3	2	35.333
11	K16	2004-12-18	57	1.68	33	3	2	3	3	1	4	5	3	9999
11	K2	2006-03-15	46.7	1.64	29	4	1	1	3	3	4	2	2	51.095
11	K4	2006-08-23	45.6	1.63	48	5	3	3	4	5	5	4	5	42.361
11	K5	2005-03-18	48.2	1.7	999	4	4	4	4	4	5	4	4	9999
11	K6	2006-03-07	65.6	1.76	999	2	2	3	3	3	3	2	1	70.367
11	K7	1900-01-01	40.6	1.59	69	3	4	2	4	1	4	2	3	69.357
11	K8	2006-03-14	35.3	1.45	23	1	3	4	4	1	5	3	5	9999
12	L1	999	44.8	1.64	26	5	5	5	999	5	3	5	5	80.878
12	L10	999	30.3	1.47	59	4	1	5	1	2	5	2	2	66.258
12	L11	999	51	1.58	999	5	5	5	5	2	5	5	5	98.617
12	L12	999	62.8	1.73	51	5	5	5	5	3	4	5	4	104.76
12	L13	999	47.6	1.58	34	5	2	5	5	3	5	3	5	9999
12	L14	999	999	999	999	4	4	5	5	4	4	5	5	57.65
12	L15	999	63.3	1.61	999	4	5	5	5	3	5	4	5	85
12	L16	999	57.6	1.64	34	4	3	5	5	4	3	4	4	57.258
12	L18	999	53.2	1.55	45	5	5	5	5	5	3	5	5	95.653
12	L2	999	59.9	1.61	49	2	1	3	2	1	3	2	3	53.4
12	L22	999	28.6	1.38	48	3	4	4	3	3	3	3	3	105.667
12	L23	999	31.3	1.45	33	2	1	4	5	4	2	2	2	68.694
12	L3	999	50.5	1.49	41	5	2	4	3	2	3	3	2	78.1
12	L4	999	36.7	1.48	17	4	2	4	3	2	3	4	3	75.719
12	L5	999	999	999	27	3	1	4	3	2	3	4	4	65.153
12	L7	999	32.7	1.44	60	2	2	3	3	2	2	2	3	108.794
12	L8	999	59.3	1.59	48	2	1	5	5	1	2	1	5	101.472
12	L9	999	999	999	999	5	2	5	5	3	5	5	4	9999
13	M1	999	999	999	999	3	3	3	2	1	2	2	2	62.336
13	M13	999	999	999	66	2	3	4	3	2	2	3	2	88.992
13	M20	999	999	999	26	3	2	4	4	4	3	4	3	98.586
13	M26	999	999	999	43	3	4	5	5	5	5	4	5	130.263
13	M27	999	999	999	51	4	3	3	4	5	2	4	3	9999
13	M29	999	999	999	70	5	5	4	4	5	4	5	4	64.431
13	M3	999	999	999	70	4	4	4	3	4	4	5	4	48.567
13	M4	999	999	999	38	4	1	4	3	4	4	4	3	63.1
13	M5	999	999	999	999	3	5	5	5	3	5	3	2	96.427
14	AC19	2007-06-19	37.8	1.547	72	4	2	2	2	3	2	4	2	104.369
14	AM24	2006-06-24	52.6	1.584	53	4	3	5	5	999	5	4	5	115.004
14	AP19	1900-01-01	999	999	999	4	1	4	5	2	3	4	2	61.9
14	AR04	2007-02-04	35.8	1.48	999	4	4	5	3	4	4	5	5	102.4
14	AT25	2007-07-25	49.6	1.628	41	5	3	5	5	3	4	4	5	9999
14	BE08	2007-01-08	46.7	1.607	66	5	4	5	5	4	5	5	5	59.936
14	BS17	2007-04-17	51.6	1.487	46	4	4	3	4	3	4	3	3	73.138
14	CJ20	2007-04-20	62.9	1.613	33	2	4	3	4	1	4	2	1	38.386
14	DB12	2007-04-12	50.4	1.656	999	5	5	3	5	5	3	5	5	78.144
14	DP22	2007-01-22	39.4	1.579	70	5	5	5	5	3	5	5	3	54.71
14	HR03	2007-09-03	32.4	1.39	999	4	4	2	1	3	3	2	2	9999
14	IM26	2007-06-26	103	1.605	66	5	5	5	3	2	5	5	3	89.564
14	JI26	2005-07-26	51.3	1.68	999	4	4	4	4	5	4	4	4	64.113
14	MD26	2006-01-26	66.8	1.557	999	3	1	4	4	4	4	3	2	92.403
14	MF05	2007-03-05	53.7	1.554	55	4	4	3	4	4	2	3	999	53.49
14	MJ11	2007-04-11	64.9	1.551	999	3	1	3	5	1	1	4	1	60.736
14	MK30	1900-01-01	999	999	999	5	5	5	5	5	5	3	5	53.288
14	NB22	2007-03-22	45.9	1.53	69	5	2	4	5	4	2	3	5	9999
14	NM13	2007-02-13	48.4	1.589	48	999	999	999	999	999	999	999	999	9999
14	PM23	2007-05-23	42.1	1.532	68	4	3	5	5	4	5	5	3	9999
14	SE10	2006-12-10	46.1	1.68	71	5	4	5	5	3	5	4	3	126.748
14	SF10	2006-10-10	52.5	1.571	48	4	4	3	3	4	4	3	4	81.206
14	SG13	2007-03-13	31	1.445	40	5	5	5	5	2	5	5	5	80.086
14	TM07	1900-01-01	999	999	999	5	5	5	5	5	3	4	5	9999
14	XB30	2004-10-30	62.9	1.76	41	3	2	3	3	4	5	4	2	9999
15	AS27	2007-08-27	34.2	1.442	55	3	1	1	2	2	2	1	1	103.124
15	BJ22	2007-03-22	44.5	1.589	46	3	4	2	3	3	3	3	999	94.448
15	CJ23	1900-01-01	999	999	999	1	5	2	5	5	5	1	5	9999
15	CR31	2007-01-31	31.9	1.462	56	2	3	5	5	2	5	3	1	9999
15	DC05	2006-09-05	47.4	1.53	43	5	3	1	5	5	1	5	5	153.667
15	DS05	2006-12-05	53.6	1.648	55	3	1	4	4	3	2	2	2	49.852
15	DW19	1900-01-01	999	999	999	3	3	4	5	2	2	3	2	70.664
15	EK04	2006-09-04	38.5	1.443	27	5	4	5	5	3	4	3	4	99.561
15	GH09	2007-03-09	44.3	1.49	57	5	5	3	5	3	5	4	5	79.643
15	KT08	1900-01-01	999	999	999	5	4	5	5	5	4	5	5	74.231
15	KW30	2007-01-30	42.5	1.577	56	999	999	999	999	999	999	999	999	83.45
15	MA08	2007-04-08	61	1.662	46	5	4	5	4	5	5	5	5	74.472
15	MG23	2006-12-23	44.6	1.546	65	4	5	5	4	5	4	5	3	88.545
15	MJ23	2007-04-23	40.1	1.504	57	5	3	4	5	5	4	4	3	9999
15	MM17	2007-05-17	42.1	1.509	69	5	5	5	5	5	5	5	5	99.14
15	MS07	2007-04-07	50.1	1.549	33	4	5	5	3	2	5	4	4	51.195
15	NJ27	2006-07-27	45.1	1.615	33	4	2	4	4	5	4	3	3	55.655
15	SA08	2007-02-08	37.4	1.516	51	5	4	4	3	3	4	3	4	73.528
15	SM23	1900-01-01	999	999	999	5	3	3	3	4	4	3	2	81.738
15	ST17	2007-05-17	35	1.46	45	5	1	5	5	5	5	5	3	126.405
15	TS11	2007-01-11	45.4	1.515	45	5	3	4	4	3	4	5	4	46.369
16	AJ11	1900-01-01	999	999	999	3	4	2	1	5	1	3	1	9999
16	AÖ15	2007-04-15	45.2	1.55	29	3	5	4	3	2	3	3	2	84.039
16	AT17	1900-01-01	999	999	999	4	3	3	2	1	3	3	3	9999
16	BT24	1900-01-01	999	999	999	4	5	4	4	4	3	4	4	76.086
16	CC14	1900-01-01	999	999	999	4	2	5	4	2	3	3	4	9999
16	ER08	1900-01-01	999	999	999	4	3	2	3	3	4	4	2	9999
16	FK17	1900-01-01	999	999	999	2	1	3	2	5	3	2	1	9999
16	LJ28	1900-01-01	999	999	999	5	5	5	5	3	5	5	2	9999
16	MD30	2007-04-30	40.7	1.51	999	4	2	4	3	2	3	3	4	9999
16	ME06	1900-01-01	999	999	999	5	5	5	5	5	3	4	4	9999
16	TH17	2006-11-17	53.3	1.595	66	4	2	3	4	2	4	3	3	93.567
17	AD10	2007-09-10	35	1.509	27	5	5	5	5	5	5	5	4	9999
17	AH26	2007-06-26	45.3	1.48	53	5	5	5	5	5	5	5	5	99.883
17	CP09	2007-04-09	51	1.605	59	5	1	5	5	5	5	5	5	79.353
17	GF22	2006-12-22	36.4	1.47	41	3	3	5	5	4	5	4	4	77.736
17	IR30	2007-03-30	38.5	1.48	60	5	2	4	5	5	4	3	3	117.214
17	JJ28	2007-09-28	38.9	1.469	40	4	3	3	3	4	4	3	4	95.036
17	KC17	2007-08-17	35.6	1.512	59	5	4	5	5	5	5	5	5	88.752
17	KH17	2007-02-17	38.5	1.544	64	999	999	999	999	999	999	999	999	9999
17	MM25	2007-09-25	999	1.565	48	5	3	5	5	3	5	5	5	73.852
17	MN27	2006-10-27	41.7	1.526	71	5	3	5	5	4	2	4	3	85.802
17	MT27	2007-04-27	58.4	1.61	43	3	2	4	5	2	3	3	2	74.133
17	QA21	2007-06-21	34	1.435	70	3	3	4	3	3	5	4	2	86.267
17	RA17	2006-11-17	56	1.622	45	3	2	5	4	4	2	3	2	9999
17	TT11	2007-07-11	34.9	1.527	57	4	3	5	4	3	4	3	2	95.864
17	TU06	2007-03-06	50.8	1.503	54	5	5	5	4	2	5	5	3	84.167
17	VC24	2006-12-24	41.3	1.574	74	4	1	2	3	4	3	4	999	92.805
17	ZN19	2007-04-19	50.2	1.585	47	4	4	4	3	5	3	3	3	78.614
18	AC03	2007-07-03	25.7	1.355	999	5	3	4	5	5	5	5	3	112.706
18	AH18	2006-07-18	33.7	1.435	999	4	3	3	3	3	4	3	4	9999
18	AM31	2007-05-31	35.8	1.504	65	4	2	4	5	4	4	4	3	84.04
18	BH20	2006-12-20	48.8	1.538	56	5	3	5	3	1	5	3	3	59.714
18	JN21	2007-06-21	33.1	1.535	36	5	2	5	5	4	5	5	5	9999
18	LQ25	2006-11-25	61.5	1.681	41	3	3	3	2	3	4	3	2	69.647
18	ST11	2007-11-11	37.1	1.44	69	2	4	5	3	2	4	2	1	9999
18	US14	2006-10-14	51.1	1.67	53	4	4	5	5	5	3	4	3	80.127
18	VO01	2007-02-01	48.9	1.568	66	4	4	4	4	3	3	4	4	93.3
19	AI27	2005-10-27	47.4	1.53	999	4	3	4	4	3	2	999	999	72.014
19	AJ26	2006-11-26	30.6	1.431	48	3	2	3	3	3	4	3	3	71.714
19	AM05	2006-10-05	35.4	1.46	48	5	5	5	5	4	5	5	5	96.924
19	BR04	2007-03-04	35.1	1.516	33	5	4	5	4	5	3	4	5	76.02
19	BS19	2006-08-19	62.3	1.589	47	3	4	999	4	2	999	4	3	65.357
19	DH27	2007-01-27	48.8	1.523	43	3	5	5	3	5	3	5	5	80.258
19	DJ31	2006-10-31	35.4	1.63	41	5	5	5	4	5	999	3	3	46.893
19	DP25	1900-01-01	999	999	999	2	2	4	1	999	3	3	4	88.822
19	DT17	2007-05-17	47.7	1.656	999	5	5	4	4	3	4	3	4	87.479
19	EM25	2007-07-25	50.5	1.507	68	3	4	4	3	4	3	4	3	66.337
19	JL26	2006-10-26	999	999	74	3	4	3	3	2	3	3	3	81.031
19	KS26	2007-05-26	41.6	1.511	69	5	3	5	4	2	5	5	3	9999
19	MA09	2007-03-09	54.7	1.473	37	4	3	4	4	3	4	5	3	82.019
19	MA11	2007-02-11	39	1.527	41	5	4	5	5	4	5	4	4	82.929
19	ML22	2007-02-22	36.9	1.511	70	4	5	4	3	3	5	3	2	88.303
19	MT26	2007-01-26	62.5	1.553	33	3	3	1	3	5	1	1	1	87.028
19	MW19	2006-10-19	41.3	1.438	53	4	5	4	5	2	5	4	3	84.405
19	SA26	2007-04-26	76.5	1.564	40	4	5	4	5	4	5	5	4	78.686
19	SG02	2006-11-02	37.8	1.502	45	3	3	4	4	2	2	3	2	71.724
19	SH01	2006-10-01	46.8	1.638	41	4	2	2	3	3	4	3	2	70.14
19	ST06	2006-08-06	48.3	1.587	999	5	4	4	5	5	4	5	5	65.633
19	ST06	2007-08-06	39.7	1.501	55	5	5	5	4	4	5	5	4	88.642
19	VS11	2006-09-11	37	1.489	72	5	4	4	4	4	5	4	4	76.863
20	AM07	2005-12-07	75.7	1.746	59	4	5	5	4	2	4	3	2	9999
20	CG21	2007-10-21	70.6	1.615	47	3	1	5	5	3	3	4	3	64.717
20	EG25	2006-10-25	38.2	1.454	63	4	5	5	5	5	4	5	5	114.939
20	EM20	2007-04-20	49.5	1.643	74	5	4	4	5	3	4	5	5	86.725
20	FO01	2007-06-01	49.2	1.52	999	5	1	3	2	4	3	3	3	98.817
20	GA17	2006-03-17	48.1	1.582	63	3	4	999	4	2	4	999	3	48.71
20	HF15	2006-11-15	39.5	1.54	66	5	999	3	5	4	3	4	5	80.917
20	JA01	2007-04-01	57.4	1.522	45	4	5	5	5	2	5	5	3	62.803
20	KA13	2007-03-13	62.5	1.617	25	4	2	5	4	3	4	3	2	76.775
20	MG01	2007-08-01	37.9	1.513	60	5	5	5	4	5	4	4	3	92.686
20	MM16	2006-12-16	46.6	1.619	51	4	3	2	4	3	3	5	1	72.192
20	MS16	2006-06-16	52.2	1.61	54	4	5	3	5	4	4	4	2	9999
20	PM01	2006-12-01	47.2	1.621	33	3	3	4	3	5	3	3	2	9999
20	RA02	2006-01-01	39.3	1.583	26	5	3	5	3	1	5	3	3	69.988
20	RA20	1900-01-01	999	999	999	3	1	5	4	3	2	4	1	88.567
20	RG23	2007-03-23	79.5	1.657	999	999	999	5	4	3	3	3	2	55.61
20	SA06	2007-02-06	38.7	1.456	45	5	2	4	5	3	4	5	4	9999
20	SF21	1900-01-01	999	999	999	3	1	4	3	1	4	2	1	72.494
20	SM08	2007-05-08	73.8	1.624	41	2	3	2	2	2	4	2	2	64.703
20	SM19	2006-11-19	28.4	1.49	70	999	999	999	999	999	999	999	999	9999
21	AA20	2005-10-20	71.7	1.622	69	4	5	5	3	5	5	5	3	89.727
21	AB14	2007-05-14	47.5	1.517	35	3	5	3	4	1	4	2	2	32.274
21	AP27	2006-11-27	45.6	1.56	36	3	2	3	3	3	3	4	3	58.938
21	AS25	2007-05-25	43.8	1.429	69	5	4	5	5	3	4	3	5	35.547
21	BG02	2005-09-02	35.4	1.476	41	4	3	5	5	3	4	4	3	9999
21	BY24	2006-12-24	41.7	1.485	32	3	1	2	1	5	1	3	3	9999
21	FT31	2006-08-21	43.3	1.515	33	2	1	5	3	2	3	3	3	30.683
21	GG25	2007-03-25	53.9	1.555	27	5	1	5	5	1	5	5	5	9999
21	GL18	2007-06-18	61.3	1.651	33	3	1	2	1	2	2	1	3	9999
21	HX03	2007-07-03	50.4	1.502	17	2	2	2	2	1	3	2	1	9999
21	JO16	2006-11-16	64.1	1.64	40	5	4	5	5	5	5	5	3	9999
21	KA03	2005-09-03	47.4	1.566	17	999	999	1	3	1	5	2	2	9999
21	NS22	2006-12-22	44.8	1.589	48	3	5	2	999	2	5	4	4	87.907
21	VJ07	2007-05-07	29	1.389	999	1	1	1	1	1	1	2	1	9999
21	WT20	2007-06-20	34.1	1.443	999	3	1	1	3	1	3	5	2	9999
21	ZA15	2006-12-15	44.9	1.49	27	3	4	3	2	3	3	4	2	9999
22	AA10	2007-08-10	54.4	1.5	69	999	999	999	999	999	999	999	999	9999
22	BM02	2005-03-02	43.6	1.641	33	3	4	4	3	4	3	3	2	69.873
22	ES08	2005-12-08	69.8	1.645	27	4	4	4	3	4	3	3	2	9999
22	KN13	2006-03-13	51.3	1.525	39	1	4	2	3	2	2	1	1	74.939
22	MH24	2006-04-24	60.9	1.628	70	3	1	1	3	3	3	4	1	82.138
22	MI03	2006-01-03	51.8	1.721	34	4	2	5	4	3	4	5	4	9999
22	MJ19	2008-07-19	55.7	1.599	15	4	2	3	3	2	5	5	3	110.429
22	ND12	2006-12-11	76.9	1.566	47	5	5	5	5	3	5	4	3	49.594
22	NJ07	2007-02-07	39.9	1.611	41	3	3	4	3	2	3	3	3	102.819
22	NM21	2007-06-21	29.2	1.46	69	5	5	4	4	5	5	5	4	9999
22	NZ08	2007-04-08	47.7	1.586	16	4	4	5	5	4	5	5	5	9999
22	NZ11	2005-11-11	49.2	1.65	16	3	5	5	3	3	5	2	1	51.447
22	NZ11	2005-11-11	42.8	1.564	16	5	5	5	5	5	5	5	5	44.669
22	SR20	1900-01-01	999	999	999	5	3	999	5	5	1	5	5	99.157
22	US13	2008-07-13	26.6	1.35	54	3	2	3	2	4	1	2	1	9999
23	AM17	2008-04-17	61.4	1.527	66	4	5	999	5	5	5	5	3	96.143
23	GG21	2007-11-21	45.7	1.459	32	1	1	3	2	1	3	2	3	69.848
23	HG02	2008-07-02	36.8	1.447	41	4	4	3	3	999	3	4	3	96.133
23	HG05	2008-09-05	44.9	1.568	41	5	5	5	5	1	5	5	5	99.338
23	HN09	2007-09-09	52.4	1.545	26	4	5	4	3	3	4	4	3	86.658
23	IN06	2008-10-06	37.7	1.446	41	5	5	5	5	5	5	3	5	82.531
23	KM02	2007-09-02	58.2	1.597	999	3	3	4	999	999	3	4	999	98.483
23	LD15	2008-05-15	30.3	1.381	53	5	3	5	5	5	5	5	5	9999
23	MJ02	2006-09-02	56.2	1.564	49	2	1	4	2	2	2	3	1	9999
23	NS29	2008-04-29	43.4	1.415	26	5	5	3	4	4	4	4	4	9999
23	SR25	2006-12-25	42.7	1.498	53	5	5	5	4	3	5	4	5	88.189
23	TS12	2007-02-12	44.8	1.56	26	3	1	3	2	1	2	2	2	9999
24	AF20	1900-01-01	999	999	999	5	5	5	4	5	5	5	5	94.1
24	DD17	2006-02-17	58.8	1.611	54	3	1	2	3	4	3	2	1	9999
24	DR15	2007-02-15	46.1	1.548	70	5	4	3	5	5	4	4	4	55.886
24	DU31	2006-01-31	61.1	1.653	70	3	3	4	5	3	4	4	3	54.977
24	ER18	2006-08-18	53.3	1.646	70	2	4	1	1	3	1	1	1	9999
24	II04	2006-03-04	59.4	1.604	42	4	5	5	3	3	5	3	1	85.871
24	IM16	2007-02-16	41.5	1.451	66	2	2	1	3	3	1	4	1	9999
24	JG05	2006-10-05	40.4	1.609	64	2	2	2	2	2	2	3	1	46.088
24	JP05	2006-09-15	74.5	1.723	68	3	1	3	3	1	2	4	2	50.622
24	KAXX	2006-07-07	49.4	1.644	47	2	4	3	3	1	2	4	3	67.272
24	KS15	2006-05-15	80.8	1.689	58	3	1	2	3	3	4	3	2	9999
24	KV22	2006-12-22	47.1	1.61	36	5	2	4	4	5	3	5	5	72.781
24	MJ15	2006-10-15	44	1.583	72	3	4	3	5	2	3	4	4	9999
24	MK06	2005-12-06	38.1	1.504	52	2	4	2	4	4	5	3	2	71.2
24	MK11	2007-04-11	50.9	1.613	71	5	5	4	3	5	4	5	3	49.788
24	MP08	2006-06-08	64.9	1.584	999	2	2	3	3	2	3	2	2	9999
24	NC18	2007-05-18	42.9	1.579	52	5	5	5	5	5	5	5	5	9999
24	RA07	2007-04-07	49.2	1.576	41	4	3	5	5	4	4	3	5	91.345
24	SD18	2007-04-18	49.4	1.591	45	2	2	3	3	2	2	2	2	45.429
25	AJ20	2008-01-20	36.4	1.46	40	5	5	4	3	4	3	4	3	9999
25	DR19	2009-07-19	36	1.375	29	4	3	4	999	3	3	5	3	9999
25	LG05	2007-10-05	38.6	1.515	67	5	5	5	5	4	5	5	4	9999
25	MN17	2008-02-17	33	1.49	55	3	2	4	3	3	4	2	3	9999
25	RA28	2008-03-28	32.2	1.445	31	4	5	5	1	5	5	3	2	9999
25	RU08	2008-08-08	38	1.505	69	4	3	4	4	5	4	4	3	9999
25	VD14	2008-02-14	29.9	1.41	67	3	3	3	4	3	2	4	2	9999
26	CH15	2007-01-15	48	1.585	47	5	5	5	5	3	5	5	5	89.821
26	DJ14	2006-11-14	41.7	1.57	29	5	5	5	3	3	4	3	4	120.689
26	DM07	2006-10-07	37.4	1.555	41	5	3	5	5	3	3	3	2	93.997
26	EG22	2007-04-22	44	1.41	68	4	5	5	4	4	3	4	4	101.171
26	EL16	2006-06-16	40.5	1.57	17	2	2	4	3	2	1	3	2	51.722
26	FB11	2006-05-11	44.7	1.535	37	5	5	5	5	5	5	5	5	98.257
26	IC06	2006-11-06	42.2	1.6	51	4	4	5	4	2	4	5	4	46.757
26	MA27	2007-02-27	61.9	1.56	27	5	3	5	4	2	4	4	3	9999
26	MM03	2007-06-03	48.2	1.58	61	4	3	5	5	2	1	5	4	83.497
26	MT27	2007-09-27	46.5	1.59	67	5	2	5	5	5	5	4	3	95.175
26	SV11	2006-10-11	40	1.515	45	4	5	5	5	3	1	4	4	87.189
26	TS09	2006-08-09	47	1.56	33	3	5	3	3	5	3	4	2	9999
26	YA11	2007-09-11	46.1	1.59	37	2	5	4	5	3	5	4	5	84.019
27	AD07	2006-12-07	51.2	1.63	49	999	999	999	999	999	999	999	999	9999
27	AF16	2007-03-16	69.8	1.595	46	5	5	3	5	5	5	5	3	105.428
27	BM17	2007-04-17	33.9	1.43	66	2	3	2	2	2	1	2	2	75.114
27	CC15	2007-04-15	56.2	1.643	55	4	5	5	5	1	4	4	2	48.875
27	CS12	1900-01-01	999	999	999	5	2	5	5	3	5	5	4	99.248
27	CS17	2006-11-17	69.8	1.685	40	3	3	3	4	3	2	3	2	9999
27	DA27	2007-03-27	65.5	1.57	49	5	2	3	4	1	3	5	3	87.439
27	GH25	2006-07-25	68.2	1.626	38	5	4	5	5	5	4	5	5	78.723
27	KA20	1900-01-01	999	999	999	5	3	5	4	5	5	5	3	80.528
27	KS01	2007-05-01	52.4	1.595	69	4	4	3	4	3	2	4	2	9999
27	KS02	2007-01-02	57	1.58	66	5	999	5	5	3	1	2	4	59.914
27	MH14	2007-01-14	43.4	1.494	37	4	2	5	4	3	4	4	3	82.928
27	MM07	1900-01-01	999	999	999	999	4	999	5	999	999	999	4	93.503
27	MM08	2006-11-08	41.5	1.491	59	4	2	2	999	2	4	5	4	9999
27	MM12	1900-01-01	999	999	999	3	4	4	4	4	3	5	3	9999
27	MS25	2007-01-25	36.7	1.598	59	4	3	4	5	4	5	5	4	73.347
27	NC27	2006-06-27	48.5	1.635	69	3	1	4	3	2	3	3	2	69.217
27	PI07	2006-11-07	57	1.655	62	5	5	5	5	4	5	5	5	75.497
27	PS08	2007-07-08	49.8	1.487	59	2	2	3	2	3	3	3	2	57.736
27	SA21	1900-01-01	999	999	999	4	4	5	5	4	5	4	4	68.478
27	SL29	2007-05-29	34.6	1.454	74	4	5	4	5	4	4	3	3	94.424
27	SM22	2006-05-22	70.5	1.67	35	5	3	5	999	4	2	4	5	114.929
27	SM25	2006-03-25	54.7	1.568	45	3	3	4	3	3	4	3	2	113.329
27	SO04	1900-01-01	999	999	999	3	3	3	4	2	3	2	2	9999
27	TA30	2007-07-30	45.5	1.524	38	3	2	4	3	3	3	3	2	9999
27	TS14	2006-11-14	39.9	1.477	60	3	5	5	5	3	3	4	1	71.055
27	ZT19	1900-01-01	999	999	999	4	4	5	5	3	3	4	2	71.539
28		1900-01-01	999	999	999	999	999	999	999	999	999	999	999	77.764
28		1900-01-01	999	999	999	999	999	999	999	999	999	999	999	61.953
28	BB16	2007-01-16	45.1	1.446	52	5	5	5	5	5	5	5	5	69.133
28	CU08	2007-05-08	52	1.68	43	5	3	5	4	3	4	4	3	69.086
28	JS23	2006-01-23	47.2	1.59	40	999	3	999	5	999	3	999	3	9999
28	KM01	2007-07-01	35.1	1.51	33	5	4	5	4	3	5	4	5	70.169
28	MJ13	2007-03-13	68.7	1.693	31	3	5	5	5	2	1	4	3	98.795
28	MM04	2006-09-04	37.8	1.47	68	4	5	4	5	5	3	4	4	78.16
28	NA17	2006-11-17	52.8	1.643	46	999	999	999	999	999	999	999	999	9999
28	NJ07	2006-06-07	46.4	1.6	60	999	999	999	999	999	999	999	999	9999
28	NP07	1900-01-01	999	999	999	5	5	5	5	5	5	5	5	9999
28	RJ27	2007-06-27	42.4	1.435	36	5	3	5	5	4	3	5	4	9999
28	SM17	2006-06-17	76.6	1.605	33	3	4	3	2	4	3	2	999	80.614
28	SM20	2007-02-20	65.7	1.63	55	4	3	4	3	2	2	3	2	9999
28	SS21	2007-07-21	51.7	1.64	35	3	2	3	3	1	3	4	1	81.748
29	AC06	2007-06-06	42.2	1.5	47	4	2	999	5	4	4	5	3	9999
29	CD10	2007-07-10	34.2	1.52	41	4	1	3	4	3	3	3	2	78.095
29	CH20	2007-01-20	51.5	1.53	27	999	999	999	999	999	999	999	999	9999
29	DA02	2007-02-02	48.2	1.56	27	5	5	5	5	4	5	5	4	90.397
29	ES11	2007-08-11	39.2	1.368	41	5	5	1	4	4	4	4	2	130.467
29	HJ05	2006-10-05	41	1.57	45	3	3	3	1	4	3	4	4	141.74
29	KJ26	2007-07-26	47.7	1.525	60	2	3	4	3	4	3	2	2	73.942
29	MN28	2007-03-28	40	1.6	47	5	5	5	5	5	5	5	5	94.833
29	SA11	2006-12-11	49.4	1.565	29	5	5	5	5	5	5	4	5	115.431
29	TC20	1900-01-01	999	999	999	4	2	4	3	3	5	4	3	98.771
29	VR05	2006-02-05	57.2	1.67	47	5	5	5	5	5	5	5	5	9999
29	VS17	1900-01-01	999	999	999	4	5	4	3	3	5	5	3	77.314
30	AT24	2006-04-24	28.6	1.378	999	999	999	999	999	999	999	999	999	9999
30	AW26	2007-06-26	45.6	1.5	999	999	999	999	999	999	999	999	999	9999
30	DS02	2006-10-12	78.9	1.607	32	4	4	4	4	3	2	2	2	9999
30	FA27	2006-02-27	61.2	1.665	17	4	3	3	3	4	3	4	4	57.419
30	HK23	2006-09-23	43	1.592	999	5	5	5	3	3	5	5	5	9999
30	JH17	2006-10-17	52.5	1.525	51	5	1	5	3	5	5	5	3	129.25
30	KG16	2007-04-16	52.7	1.52	55	3	3	3	4	3	3	2	3	69.957
30	PC02	1900-01-01	999	999	999	4	3	4	3	3	2	3	2	105.3
30	SA08	2005-10-08	90.7	1.658	48	3	3	4	3	3	3	3	2	9999
30	SC07	2006-07-07	62	1.584	17	3	4	5	4	4	5	3	3	9999
30	SC09	2007-09-24	39.9	1.449	47	5	5	3	5	2	1	3	2	106.619
30	SM15	2007-04-15	45.9	1.55	33	4	4	5	4	5	5	5	3	69.379
30	YA09	2007-01-09	63.9	1.618	61	3	3	3	2	3	2	2	1	69.692
31	AC24	1900-01-01	999	999	999	3	4	3	3	1	2	1	1	78.112
31	AJ23	2007-04-23	36.9	1.44	74	5	4	5	4	4	5	5	5	64.511
31	BS05	2006-02-05	47	1.6	67	2	2	2	4	5	5	4	1	93.652
31	DH16	2007-03-16	58.8	1.585	41	5	4	5	4	5	5	5	5	67.294
31	GA26	2007-05-26	47.5	1.55	999	3	3	3	4	4	3	3	1	53.44
31	JR27	2007-06-27	63	1.565	41	4	4	4	4	3	4	5	3	55.005
31	KH26	2006-04-26	61.5	1.605	70	3	5	4	5	3	4	4	1	75.56
31	MD26	2007-03-26	63	1.565	69	5	4	5	5	3	4	5	5	59.22
31	NM03	2007-02-03	38.5	1.555	999	4	3	3	4	3	4	4	3	67.086
31	NM12	2007-05-12	36.2	1.495	37	999	999	999	999	999	999	999	999	9999
31	PG07	2007-03-07	55.8	1.595	47	3	2	3	2	1	4	5	3	66.06
31	PJ04	2006-08-04	42.5	1.53	69	999	999	999	999	999	999	999	999	9999
31	RS29	1900-01-01	999	999	999	2	1	4	5	3	3	5	4	69.189
31	SG10	2007-08-10	43.9	1.645	65	5	3	3	5	1	4	3	3	108.093
31	SO20	2007-05-20	55.3	1.515	41	999	999	999	999	999	999	999	999	9999
31	SS28	2006-03-28	70.1	1.615	52	4	3	4	5	3	3	5	3	9999
32	AA17	2006-11-17	41.6	1.478	70	2	1	5	5	3	4	3	4	75.367
32	AK10	2007-09-10	39.7	1.539	47	5	5	4	5	5	5	5	5	9999
32	BJ06	2007-01-06	36.2	1.515	67	5	3	5	3	4	3	4	5	96.477
32	CJ21	2007-08-21	40.4	1.542	57	5	5	5	5	5	5	5	5	57.5
32	CM03	2007-08-03	35.2	1.456	47	4	4	5	5	4	3	5	4	73.873
32	CS23	2007-10-23	37	1.501	71	5	4	5	5	5	5	5	5	79.172
32	DM13	2007-07-13	46.5	1.579	47	4	4	5	5	3	3	5	5	73.572
32	DM20	2006-12-20	44.9	1.589	53	5	5	5	5	5	5	5	4	102.386
32	DR24	2005-10-24	58.9	1.595	54	3	5	5	4	2	3	3	2	89.407
32	EP15	2006-10-15	999	999	77	4	5	5	3	4	5	5	2	106.886
32	LD01	1900-01-01	999	999	999	4	5	4	5	4	5	4	4	54.23
32	MA14	1900-01-01	999	999	999	4	3	4	4	3	3	4	3	113.837
32	MH01	2007-10-01	41.1	1.521	68	5	3	4	4	2	4	3	4	98.258
32	PF07	2006-08-07	53.3	1.64	41	5	5	5	5	4	5	5	5	79.712
32	RG17	2006-09-17	61.3	1.601	46	3	2	2	2	2	3	2	2	62.783
32	SK06	2007-01-06	37.4	1.468	89	3	4	4	4	4	4	4	4	79.071
32	SL19	1900-01-01	999	999	999	5	4	5	5	5	5	5	5	95.167
32	TS19	2007-06-19	41.8	1.598	54	4	5	4	4	2	3	3	3	9999
32	US11	2006-04-11	43.5	1.615	60	3	5	4	3	4	4	3	2	79.2
33	AK02	1900-01-01	999	999	999	999	999	2	2	3	999	2	1	9999
33	BL04	2007-01-04	54.3	1.679	47	4	3	3	2	3	4	2	4	53.31
33	CE14	2006-12-14	50	1.703	52	3	5	3	4	4	4	4	4	94.886
33	CS26	2007-08-26	32.5	1.425	26	5	3	5	4	3	4	3	3	67.838
33	EM08	2006-09-08	47.6	1.535	999	999	999	999	999	999	999	999	999	9999
33	ER08	2006-06-08	30.3	1.476	89	3	2	1	1	3	3	4	2	49.493
33	HW18	2007-04-18	999	1.65	999	5	4	5	5	5	5	5	5	9999
33	IA26	2007-04-26	41.2	1.494	999	5	1	5	5	3	3	5	5	65.775
33	IJ19	2007-01-19	53.2	1.434	51	3	2	3	3	2	3	2	2	57.821
33	IM03	1900-01-01	999	999	999	4	3	5	4	5	5	4	3	95.34
33	IM05	2007-02-05	44.9	1.528	999	2	3	4	4	2	3	2	2	60.16
33	IR01	2007-07-01	48.3	1.547	59	2	3	3	3	3	3	3	3	60.4
33	JD16	2006-12-16	50.7	1.581	999	999	999	999	999	999	999	999	999	9999
33	KI08	2007-09-08	50.8	1.498	47	5	5	5	5	5	5	5	5	83.086
33	KM24	2007-06-24	41.5	1.562	45	5	5	5	5	5	5	5	3	9999
33	NG14	2007-06-14	42.1	1.567	66	5	5	5	5	5	5	3	3	70.212
33	SH16	2007-08-16	49.4	1.56	69	3	3	3	3	3	3	3	3	89.238
33	SM10	2007-02-10	31.3	1.48	67	2	2	1	1	1	2	3	1	118.756
33	TG27	2007-02-27	53.5	1.585	77	999	999	999	999	999	999	999	999	86.356
33	UA27	2007-04-27	34.2	1.464	89	2	3	2	3	5	3	3	2	61.829
